# Supplementary material for: Vibrio cholerae’s mysterious Seventh Pandemic island (VSP-II) encodes novel Zur-regulated zinc starvation genes involved in chemotaxis and cell congregation
Source: PLoS Genet. 2021 Jun 21;17(6):e1009624. doi: 10.1371/journal.pgen.1009624 (PMC8248653; doi:10.1371/journal.pgen.1009624)
Supplement: S3 Table — Strains used in this study are listed with unique identifiers (SGM-#). For E. coli donor strains, the primers or gene block used to construct each plasmid are listed in the “Oligos” column. Genetic changes introduced into V. cholerae were screened using the method indicated in the “confirmation” column: either via PCR using the indicated primers (SM-#), via purification on kanamycin plates, or via blue-white screening on X-gal plates. (XLSX) [file pgen.1009624.s014.xlsx]

## Sheet: Experimental Strains
Strain ID	Genotype	Study
	N16961	John Mekelanos
	E7946	Miller et al., 1989. J Bacteriol
	C6706	Thelin et al., 1996. Infection and Immunity
	Haiti	Son et al., 2011. J Clin Microbiol
SGM-1077	N16961 hapR-repaired	Stutzmann et al., 2016. mSphere
SGM-110	N16961 Δzur	Murphy et al., 2019. mBio
SGM-311	N16961 Δzur lacZ::Piptg-zur	this study
SGM-112	N16961 ΔznuABC	this study
SGM-146	N16961 Δzur ΔznuABC	this study
SGM-856	N16961 Δzur ΔzrgABC	this study
SGM-753	N16961 Δzur ΔribA	this study
SGM-754	N16961 Δzur ΔrpmE2 ΔrpmJ2	this study
SGM-1224	N16961 Δzur ΔshyB	this study
SGM-1206	N16961 Δzur Δvca1098-vca1101	this study
SGM-1204	N16961 Δzur Δvca1090-vca1097	this study
SGM-1050	N16961 Δzur ΔcheY	this study
SGM-1047	N16961 Δzur ΔcheZ	this study
SGM-1730	vc0225::kanR	this study
SGM-1732	vc0225::kanR ΔfliC	this study
SGM-1731	vc0225::kanR ΔmotB	this study
SGM-1733	vc0225::kanR Δvsp-II	this study
SGM-1093	N16961 hapR-repaired Δzur	this study
SGM-993	N16961 Δzur Δtype4pili (Δvc0502, ΔtcpA, ΔpilA, ΔmshA)	this study
SGM-1287	N16961 Δzur Δvc0934	this study
SGM-1150	N16961 Δzur ΔcsqA	this study
SGM-1159	N16961 Δzur ΔcsqS	this study
SGM-1170	N16961 Δzur Δtdh	this study
SGM-1176	N16961 Δzur ΔluxS	this study
SGM-1161	N16961 Δzur ΔluxQ	this study
SGM-1195	N16961 Δzur Δvsp-I (vc0175-vc0185)	this study
SGM-1208	N16961 Δzur Δvsp-II (vc0491-vc0515)	this study
SGM-1376	N116961 dzur dvc0490-vc510	this study
SGM-1245	N16961 Δzur Δvc0511	this study
SGM-1279	N16961 Δzur vc0513::STOP	this study
SGM-1280	N16961 Δzur vc0514::STOP	this study
SGM-1281	N16961 Δzur vc0514::STOP	this study
SGM-1114	N16961 Δzur Δvc0514	this study
SGM-1551	N16961 Δzur vc0515::STOP	this study
SGM-1116	N16961 Δzur Δvc0515	this study
SGM-1380	N16961 Δzur Δvc0516	this study
SGM-847	N16961 Δzur ΔfliC	this study
SGM-909	N16961 Δzur ΔfliC lacZ::Piptg-fliC	this study
SGM-1781	N16961 Δzur ΔmotB	this study
SGM-1782	N16961 Δzur ΔmotB lacZ::Piptg-motB	this study
SGM-1305	N16961 Δzur cheA::STOP	this study
SGM-1334	N16961 Δzur cheA::STOP lacZ::Piptg-cheA	this study
SGM-1531	N16961 Δzur cheA::STOP lacZ::Piptg-cheA	this study
SGM-931	N16961 Δzur Δvc0512	this study
SGM-1082	N16961 Δzur Δvc0512 lacZ::Piptg-vc0512	this study
SGM-1343	N16961 Δzur vc0513::STOP pHLmob(-)	this study
SGM-1344	N16961 Δzur vc0513::STOP pHLmob(vc0513)	this study
SGM-1095	N16961 lacZ::Piptg-vc0512	this study
SGM-1096	N16961 lacZ::Piptg-vc0513	this study
SGM-1760	N16961 Δvsp-II lacZ::Piptg-vc0512	this study
SGM-1761	N16961 Δvsp-II lacZ::Piptg-vc0513	this study
SGM-1775	N16961 Δvc0512 lacZ::Piptg-vc0513	this study
SGM-1622	N16961 lacZ::Pvc0513-lacZ	this study
SGM-1628	N16961 lacZ::Pvc0513-lacZ pHLmob(-)	this study
SGM-1645	N16961 lacZ::Pvc0513-lacZ pHLmob(vc0513)	this study
SGM-1623	N16961 lacZ::Pvc0513-lacZ Δzur	this study
SGM-1626	N16961 lacZ::Pvc0513-lacZ Δzur pHLmob(-)	this study
SGM-1627	N16961 lacZ::Pvc0513-lacZ Δzur pHLmob(zur)	this study
SGM-1646	N16961 lacZ::Pvc0513-lacZ Δzur pHLmob(vc0513)	this study
SGM-1649	N16961 lacZ::Pvc0513-lacZ Δvsp-II	this study
SGM-1659	N16961 lacZ::Pvc0513-lacZ Δvsp-II pHLmob(-)	this study
SGM-1660	N16961 lacZ::Pvc0513-lacZ Δvsp-II pHLmob(vc0513)	this study
SGM-1650	N16961 lacZ::Pvc0513-lacZ Δzur Δvsp-II	this study
SGM-1661	N16961 lacZ::Pvc0513-lacZ Δzur Δvsp-II pHLmob(-)	this study
SGM-1662	N16961 lacZ::Pvc0513-lacZ Δzur Δvsp-II pHLmob(vc0513)	this study
SGM-1033	N16961 lacZ::Pvc0512(400bp)-lacZ	this study
SGM-1049	N16961 lacZ::Pvc0512(400bp)-lacZ Δzur	this study
SGM-1407	N16961 lacZ::Pvc0512(1314bp)-lacZ	this study
SGM-1494	N16961 lacZ::Pvc0512-lacZ pHLmob(-)	this study
SGM-1496	N16961 lacZ::Pvc0512-lacZ pHLmob(vc0513)	this study
SGM-1430	N16961 lacZ::Pvc0512-lacZ Δzur	this study
SGM-1495	N16961 lacZ::Pvc0512-lacZ Δzur pHLmob(-)	this study
SGM-1627	N16961 lacZ::Pvc0512-lacZ Δzur pHLmob(zur)	this study
SGM-1458	N16961 lacZ::Pvc0512-lacZ Δzur vc0513::STOP	this study
SGM-1498	N16961 lacZ::Pvc0512-lacZ Δzur vc0513::STOP pHLmob(-)	this study
SGM-1499	N16961 lacZ::Pvc0512-lacZ Δzur vc0513::STOP pHLmob(vc0513)	this study
SGM-1207	N16961 Δvsp-II (vc0491-vc0515)	this study
SGM-1207	N16961 Δvsp-I (vc0175-vc0185)	this study
SGM-1795	N16961 Δvsp-II lacZ::Piptg-vc0512(G385C)	this study
SGM-1797	N16961 Δvsp-II lacZ::Piptg-vc0512(R61A)	this study
SGM-1803	N16961 Δvsp-II lacZ::Piptg-vc0512(H62A)	this study
SGM-1799	N16961 Δvsp-II lacZ::Piptg-vc0512(H72A)	this study
SGM-1800	N16961 Δvsp-II lacZ::Piptg-vc0512(W74F)	this study
SGM-1773	DH5α ƛ pir pUT18C(vc0512)	this study
SGM-1777	DH5α ƛ pir pKT25(vc0512)	this study
SGM-1780	DH5α ƛ pir pUT18(cheW)	this study
SGM-1774	DH5α ƛ pir pKNT25(cheW)	this study
SGM-1384	N16961 Δvca0658("ΔaerA")	this study
SGM-929	N16961 Δvc0512	this study
SGM-1783	N16961 Δzur ΔaerA	this study
SGM-743	E7946 Δzur	this study
SGM-1091	C6706 Δzur	this study
SGM-764	Haiti Δzur	this study
SGM-1766	C6706 lacZ::Piptg-vc0512	this study
SGM-1765	Haiti lacZ::Piptg-vc0512	this study
SGM-1366	Δzur pHLmob(-)	this study
SGM-1533	Δzur ΔfliC pHLmob(-)	this study
SGM-1527	Δzur ΔfliC pHLmob(fliC)	this study
SGM-1532	Δzur ΔmotB pHLmob(-)	this study
SGM-1529	Δzur ΔmotB pHLmob(motB)	this study
SGM-1467	N16961 lacZ::Pvca1098-lacZ	this study
SGM-1720	N16961 lacZ::Pvca1098-lacZ pHLmob(-)	this study
SGM-1456	N16961 lacZ::Pvca1098-lacZ Δzur	this study
SGM-1721	N16961 lacZ::Pvca1098-lacZ Δzur pHLmob(-)	this study
SGM-1722	N16961 lacZ::Pvca1098-lacZ Δzur pHLmob(zur)	this study
SGM-1470	N16961 lacZ::Pvca1098(Zur box* A)-lacZ	this study
SGM-1723	N16961 lacZ::Pvca1098(Zur box* A)-lacZ pHLmob(-)	this study
SGM-1525	N16961 lacZ::Pvca1098(Zur box* B)-lacZ	this study
SGM-1724	N16961 lacZ::Pvca1098(Zur box* B)-lacZ pHLmob(-)	this study	Oligos used for plasmid construction	Confirmation Method
SGM-97	SM10 lambda pir pCVD442(Δzur)	Murphy et al., 2019. mBio	See reference.	SM-122/123
SGM-99	SM10 lambda pir pCVD442 (ΔznuABC)	Murphy et al., 2019. mBio	See reference.	SM-119, SM-121
SGM-241	SM10 lambda pir pCVD442(Δvc0502)	this study	SM-185/186, SM-187/188	SM-191/192
SGM-280	SM10 lambda pir pTD101(zur)	this study	SM-97/98	x-gal
SGM-293	SM10 lambda pir pCVD442(ΔshyB)	Dörr et al., 2013. Mol Microbiol.	See reference.	SM-30/31
SGM-666	MFD lambda pir pHLmob(-)	this study	N/A	kanR
SGM-741	SM10 lambda pir pCVD442(ΔrpmE2-rpmJ2)	this study	SM-577/578, SM-579/580	SM-587/588
SGM-742	SM10 lambda pir pCVD442(ΔribA)	this study	SM-573/574, SM-575/576	SM-585/586
SGM-752	MFD lambda pir pCVD442(Δzur)	this study	SM-89/90, SM-91/92	SM-122/123
SGM-780	SM10 lambda pir pCVD442(ΔmshA)	this study	SM-620/621, SM-622/623	SM-624/625
SGM-803	SM10 lambda pir pCVD442(ΔpilA)	this study	SM-632/633, SM-634/635	SM-636/637
SGM-804	SM10 lambda pir pCVD442(ΔtcpA)	this study	SM-626/627, SM-628/629	SM-630/631
SGM-805	SM10 lambda pir pCVD442(ΔfliC)	this study	SM-638/639, SM-640/641	SM-642/643
SGM-808	SM10 lambda pir pCVD442(ΔzrgABC)	this study	SM-662/663, SM-664/665	SM-666/667
SGM-874	SM10 lambda pir pTD101(fliC)	this study	SM-692/693	x-gal
SGM-899	SM10 lambda pir pCVD442(Δvc0512)	this study	SM-694/695, SM-696/697	SM-698/699
SGM-900	SM10 lambda pir pCVD442(Δvc0513)	this study	SM-700/701, SM-702/703	SM-704/705
SGM-901	SM10 lambda pir pCVD442(Δvc0514)	this study	SM-706/707, SM-708/709	SM-710/711
SGM-1005	SM10 lambda pir pCVD442(ΔcheZ)	this study	SM-827/828, SM-829/830	SM-831/832
SGM-1053	SM10 lambda pir pTD101(vc0513)	this study	SM-714/715	x-gal
SGM-1062	MFD lambda pir pHLmob(vc0513)	this study	SM-714/715	kanR
SGM-1073	SM10 lambda pir pCVD442(Δvc0515)	this study	SM-869/870, SM-871/872	SM-873/874
SGM-1132	SM10 lambda pir pCVD442(ΔluxS)	this study	SM-885/886, SM-887/888	SM-889/890
SGM-1133	SM10 lambda pir pCVD442(Δtdh)	this study	SM-923/924, SM-925/926	SM-927/928
SGM-1151	SM10 lambda pir pCVD442(ΔcsqA)	this study	SM-891/892, SM-893/894	SM-895/896
SGM-1152	SM10 lambda pir pCVD442(ΔcsqS)	this study	SM-917/918, SM-919/920	SM-921/922
SGM-1153	SM10 lambda pir pCVD442(ΔluxQ)	this study	SM-911/912, SM-913/914	SM-915/916
SGM-1184	SM10 lambda pir pCVD442(Δvsp-I)	this study	SM-947/948, SM-949/950	SM-951/952
SGM-1185	SM10 lambda pir pCVD442(Δvsp-II)	this study	SM-941/942, SM-943/944	SM-945/946
SGM-1218	SM10 pTD101(cheA)	this study	SM-907/908	x-gal
SGM-1261	SM10 lamda pir pCVD442(vc0513::STOP)	this study	SM-1003/1004, SM-1005/1006	SM-1050/SM-705
SGM-1262	SM10 lamda pir pCVD442(vc0514::STOP)	this study	SM-1007/1008, SM-1009/1010	SM-1051/711
SGM-1283	SM10 lambda pir pCVD442(ΔmotB)	this study	SM-1037/1038, SM-1039/1040	SM-1041/1042
SGM-1284	SM10 lambda pir pCVD442(cheA::STOP)	this study	SM-1045/1046, SM-1047/SM-1048	SM-1049/780
SGM-1312	SM10 lamda pir pCVD442(Δvca0658, "aerA")	this study	SM-1068/SM-1069, SM-1070/1071	SM-1072/1073
SGM-1353	SM10 lamda pir pCVD442(Δvc0490-vc0510)	this study	SM-1093/SM1094, SM-1095/956	SM-958/1102
SGM-1354	SM10 lamda pir pCVD442(Δvc0516)	this study	SM-1098/1099, SM1100/1101	SM-1103/1104
SGM-1238	SM10 lamda pir pCVD442(Δvc0511)	this study	SM-982/983, SM-984/969	SM-985/986
SGM-1301	SM10 lamda pir pTD101(motB)	this study	SM-1043/1044	x-gal
SGM-1490	MFD lambda pir pHLmob(zur)	this study	SM-97/98	kanR
SGM-1700	SM10 lambda pir pCVD442(Δvc0934, "vpsL")	Dörr et al., 2016. Antimicrob Agents Chemother	See reference.	x-gal
SGM-1719	MFD lambda pir pGPKan(vc0225)	Weaver et al., 2018. Antimicrob Agents Chemother	See reference.	kanR
SGM-1756	MFD lamdda pir pTD101(vc0512)	this study	SM-712/713	x-gal
SGM-1785	SM10 lamda pir pTD101(vc0512 [G385C])	this study	gblock: SM-1307	x-gal
SGM-1787	SM10 lamda pir pTD101(vc0512 [R61A])	this study	SM-1294/1295	x-gal
SGM-1788	SM10 lamda pir pTD101(vc0512 [H62A])	this study	SM-1296/1297	x-gal
SGM-1791	SM10 lamda pir pTD101(vc0512 [W74F])	this study	gblock: SM-1306	x-gal
SGM-1391	SM10 lambda pir pJL1(Pvc0512[1,314bp]-lacZ)	this study	SM-1111/802 into pAM325, then SM-1112/4	SM-556/1227
SGM-1006	SM10 lambda pir pJL1(Pvc0512[400bp]-lacZ)	this study	SM-801/802 into pAM325, then SM-979/4	SM-556/1227
SGM-1511	SM10 lamda pir pJL1(Pvc0513-lacZ)	this study	SM-1169/1170 into pAM325, then SM-1171/4	SM-556/1227
SGM-1450	SM10 lamda pir pJL1(Pvca1098-lacZ)	this study	SM-1158/SM-4	SM-1164/1165
SGM-1449	SM10 lamda pir pJL1(Pvca1098[Zur 1A]-lacZ)	this study	SM-1161/SM-4	SM-1164/1165
SGM-1510	SM10 lamda pir pJL1(Pvca1098[Zur 1B]-lacZ)	this study	SM-1162/SM-4	SM-1164/1165
SGM-1187	SM10 lambda pir pCVD442 (Δvca1098-vca1101)	this study	SM-959/960, SM-938/961	SM-962/940
SGM-1188	SM10 lambda pir pCVD442 (Δvca1090-vca1097)	this study	SM0973/935, SM-974/975	SM-939/976
SGM-1804	SM10 lambda pir pCVD442 (ΔcheY)	this study	SM-781/782, SM-783/784	SM-785/786
SGM-1517	MFD lambda pir pHLmob(motB)	this study	SM-1043/1044	kanR
SGM-1516	MFD lambda pir pHLmob(fliC)	this study	SM-692/693	kanR

## Sheet: Primers
ID #	Name	Sequence (5'-3')
SM-89	pCVD-dZur-Flank1-F	ATATGTGATGGGTTAAAAAGGATCGATCCTGGCTCGCCCATCAGACA
SM-90	pCVD-dZur-Flank1-R	GCGCATAACCTTCTTTGTTGGACTTTAGTAATAATATACTATGTCGAG
SM-91	pCVD-dZur-Flank2-F	TACTAAAGTCCAACAAAGAAGGTTATGCGCGCTGAAT
SM-92	pCVD-dZur-Flank2-R	AGAGCTCGATATCGCATGCGGTACCTCTAGCACGCTTGGTGGCAAGGTTTA
SM-93	pCVD-dZnuABC-Flank1-F	ATATGTGATGGGTTAAAAAGGATCGATCCTTGCTGGCACTATTGAGCTGATAAAGT
SM-94	pCVD-dZnuABC-Flank1-R	GTCGACCAACTTCTCTAACATTGTTCTAAATG
SM-95	pCVD-dZnuABC-Flank2-F	GAGAAGTTGGTCGACCGCTGTATCAGATTAGCTTTTAGT
SM-96	pCVD-dZnuABC-Flank2-R-	AGAGCTCGATATCGCATGCGGTACCTCTAGGTGACCATCACTGAAGGCATTC
SM-97	pHL100-rbs-Zur-F	aacagaccatggaattcgagctcggtacccAGGAGGctgactgaGTGATGGTGATGGTTTTGGACAAC
SM-98	pHL100-rbs-Zur-R	catgcctgcaggtcgactctagaggatccccTAACCTTCTTCTATTGTTGCTTCTTCTCTTTC
SM-119	dZnu-colony-F	ACTGCGCATCGTTAATCACG
SM-121	dZnuABC-colony-R	GCGATCGATGCTGGCATC
SM-122	dZur-colony-F	CGCACTCCGCCACCAAG
SM-123	dZur-colony-R	CAAACCACAGCGCAAGCCAC
SM-185	vc0502-Flank1-F	ATATGTGATGGGTTAAAAAGGATCGATCCTAACGTCAATTCAATCGATTG
SM-186	vc0502-Flank1-R	ACCTGTGATTCGGGCGCAATTCCTAGTTTCTACTCT
SM-187	vc0502-Flank2-F	GAAACTAGGAATTGCGCCCGAATCACAGGTG
SM-188	vc0502-Flank2-R	AGAGCTCGATATCGCATGCGGTACCTCTAGGCCTTGCGAAGCACG
SM-191	vc0502-test-F	GACCCATGAGAACTAAGCATC
SM-192	vc0502-test-R	GCATCGATAGCAAGGTGC
SM-556	lacZ-flank-fwd	GGGTCGGTTATTCGCAAG
SM-573	PCVD-ribA-Flank1Fwd	ATATGTGATGGGTTAAAAAGGATCGATCCTTGGCGAGCTTATCGGTT
SM-574	PCVD-ribA-Flank1Rvs	TTATAAAACTGAAGGAACTTGTCTCTACTAGTGACCT
SM-575	PCVD-ribA-Flank2Fwd	TAGTAGAGACAAGTTCCTTCAGTTTTATAAATAGATTCGCG
SM-576	PCVD-ribA-Flank2Rvs	AGAGCTCGATATCGCATGCGGTACCTCTAGCGATGCCACGTTGGCTT
SM-577	PCVD-rpm-Flank1Fwd	ATATGTGATGGGTTAAAAAGGATCGATCCTTGCGCTAACACTTCACG
SM-578	PCVD-rpm-Flank1Rvs	ATAAAAATCTTGCTACTTAAACTCAAAACCTCAAATTGT
SM-579	PCVD-rpm-Flank2Fwd	GGTTTTGAGTTTAAGTAGCAAGATTTTTATCTAACCAGAT
SM-580	PCVD-rpm-Flank2Rvs	AGAGCTCGATATCGCATGCGGTACCTCTAGTGCCAGTGGAATAAGAAC
SM-585	ribA Colony Fwd	GCACGGCTTCCACCTTA
SM-586	ribA Colony Rvs	ATTGTGCACGGCGATCA
SM-587	rpm Colony Fwd	ACAACGATTGCTTCAGCG
SM-588	rpm Colony Rvs	GATCAATCATACGAGCGGC
SM-620	mshA-flank1-fwd	ATATGTGATGGGTTAAAAAGGATCGATCCTTGGAATTGAAGGATCGC
SM-621	mshA-flank1-rev	CGAGCCATATTTAAACTCTCTTTCATGTGAATACG
SM-622	mshA-flank2-fwd	TCACATGAAAGAGAGTTTAAATATGGCTCGTGCAT
SM-623	mshA-flank2-rev	AGAGCTCGATATCGCATGCGGTACCTCTAGTACCTAACGCGGATGG
SM-624	mshA-colony-fwd	TCGTAAGGTGCTGGATTGG
SM-625	mshA-colony-rev	CCGTACCCAGCACATCAG
SM-626	tcpA-flank1-fwd	ATATGTGATGGGTTAAAAAGGATCGATCCTTTGATTCCCGACTACTCAC
SM-627	tcpA-flank1-rev	CATTTCCATGGGCAAATTTATATAACTCCACCATTTGTGT
SM-628	tcpA-flank2-fwd	TGGAGTTATATAAATTTGCCCATGGAAATGGG
SM-629	tcpA-flank2-rev	AGAGCTCGATATCGCATGCGGTACCTCTAGCCAACGCCAGAGTTCTAT
SM-630	tcpA-colony-fwd	GCTTACCCAGACCGATCC
SM-631	tcpA-colony-rev	CGTACCGAACCGAGAGAC
SM-632	pilA-flank1-fwd	ATATGTGATGGGTTAAAAAGGATCGATCCTGCGTTATGTGCAAGAGCTC
SM-633	pilA-flank1-rev	AAGGTTGGTGAGCATATGCCTTGCTACACAAGG
SM-634	pilA-flank2-fwd	TGTGTAGCAAGGCATATGCTCACCAACCTTGT
SM-635	pilA-flank2-rev	AGAGCTCGATATCGCATGCGGTACCTCTAGAATGGCTAGCCGGTTG
SM-636	pilA-colony-fwd	AACCAAACCTTGTGCACC
SM-637	pilA-colony-rev	GGTATCGCGGCTTAGGC
SM-638	fliC-flank1-fwd	ATATGTGATGGGTTAAAAAGGATCGATCCTATCGGATGCCTCGAATAC
SM-639	flC-flank1-rev	TGAAGGTACCGTGAAAGTTTGCTCTCCTATCGAG
SM-640	fliC-flank2-fwd	ATAGGAGAGCAAACTTTCACGGTACCTTCATTAATG
SM-641	fliC-flank2-rev	AGAGCTCGATATCGCATGCGGTACCTCTAGCGTTCAAGCGGTTAGAG
SM-642	fliC-colony-fwd	GCGTAATGGCAGCGTAG
SM-643	fliC-colony-rev	GCGTTACGAACGGCGA
SM-662	pCVD-zrgABC-flank1-fwd	ATATGTGATGGGTTAAAAAGGATCGATCCTTCATCTATGGTGCTTGATGAG
SM-663	pCVD-zrgABC-flank1-rev	TCACCTATTTTATTCTTATGCCGCAGGTGGT
SM-664	pCVD-zrgABC-flank2-fwd	CCACCTGCGGCATAAGAATAAAATAGGTGACTGACTC
SM-665	pCVD-zrgABC-flank2-rev	AGAGCTCGATATCGCATGCGGTACCTCTAGAATTGGCCAAGTACCTATC
SM-666	zrgABC-colony-fwd	CCCAGCCGAGAGTTAC
SM-667	zrgABC-colony-rev	GTAGTGCACAATTTTGTGC
SM-692	pTD-fliC-fwd	aacagaccatggaattcgagctcggtacccAGGAGGctgactgaATGACCATTAACGTAAATACC
SM-693	pTD-fliC-rev	atgcctgcaggtcgactctagaggatccccCTACTGCAATAACGAGATTG
SM-694	pCVD-vc0512-flank1-fwd	ATATGTGATGGGTTAAAAAGGATCGATCCTTAGCAGATTGATGAGTGC
SM-695	pCVD-vc0512-flank1-rev	AATGACACCGAACAATTACATTTGATTGGTATAATAATTCG
SM-696	pCVD-vc0512-flank2-fwd	ACCAATCAAATGTAATTGTTCGGTGTCATTAAAAAC
SM-697	pCVD-vc0512-flank2-rev	AGAGCTCGATATCGCATGCGGTACCTCTAGGGTAAGCAAGACTCGAT
SM-698	vc0512-colony-fwd	CTAACCAGCCTTGTACG
SM-699	vc0512colony-rev	CTTATCACGAGTGGTCAAC
SM-700	pCVD-vc0513-flank1-fwd	ATATGTGATGGGTTAAAAAGGATCGATCCTAGGTATTAAAGGTGTTACCTAC
SM-701	pCVD-vc0513-flank1-rev	AAACCCTACATTCATATCAAGTAAAACTTTATTTATATTATATTACAA
SM-702	pCVD-vc0513-flank2-fwd	AAAGTTTTACTTGATATGAATGTAGGGTTTGTAAAAAA
SM-703	pCVD-vc0513-flank2-rev	AGAGCTCGATATCGCATGCGGTACCTCTAGGCACTACCTTTCCTTTATCT
SM-704	vc0513-colony-fwd	GTTGTTAGTTCGGCCTGC
SM-705	vc0513-colony-rev	CGGCGACATTAGTCTTCG
SM-706	pCVD-vc0514-flank1-fwd	ATATGTGATGGGTTAAAAAGGATCGATCCTGTCTAGAATTCTTACTTCTGG
SM-707	pCVD-vc0514-flank1-rev	AATCAACAAAACGCCAATATAATAACCTCATATTTTTTATTCAAAT
SM-708	pCVD-vc0514-flank2-fwd	TGAGGTTATTATATTGGCGTTTTGTTGATTCAA
SM-709	pCVD-vc0514-flank2-rev	AGAGCTCGATATCGCATGCGGTACCTCTAGACACCTGAGAACTTTAGG
SM-710	vc0514-colony-fwd	TGATGTGGTTCTGAGGTG
SM-711	vc0514-colony-rev	CCCTACCGTAAGCTTAGG
SM-712	pTD101-vc0512-fwd	aacagaccatggaattcgagctcggtacccAGGAGGctgactgaATGGAGAGCATAATGCG
SM-713	pTD101-vc0512-rev	atgcctgcaggtcgactctagaggatccccCTACTTATTTCTTTCCCAAAATTG
SM-714	pTD101-vc0513-fwd	aacagaccatggaattcgagctcggtacccAGGAGGctgactgaGTGGTTCTGAGGTGTTATA
SM-715	pTD101-vc0513-rev	atgcctgcaggtcgactctagaggatccccTCATAATATAATAACCTCATATTTTTTATTC
SM-780	cheA Colony Reverse	GCGGTCGCCACCATCG
SM-781	pCVD-cheYFlank1-fwd	ATATGTGATGGGTTAAAAAGGATCGATCCTCTTAATAGCCAGCAGCTATTTCTTGA
SM-782	pCVD-cheYFlank1-rvs	GCCGCAGCAAAAGCCTGAGTTTGAGATCAGTGATATTTAGTC
SM-783	pCVD-cheYFlank2-fwd	CTGATCTCAAACTCAGGCTTTTGCTGCGG
SM-784	pCVD-cheYFlank2-rvs	AGAGCTCGATATCGCATGCGGTACCTCTAGGAGGATTGAGAATCGGCC
SM-785	cheY Colony Forward	TAGAACTTGTCGCCTGCATC
SM-786	cheY Colony Reverse	CAAGAAACCAGCACCGC
SM-801	pAM325-Pvc0512-fwd	ctactgtttctccatacccgtttttttgggAGAACGATAGCTGGCA
SM-802	pAM325-Pvc0512-rev	gttttttctttcagactcatctcgaattcgTTACATTTGATTGGTATAATAATTCGC
SM-827	pCVD-cheZ-flank1-fwd	ATATGTGATGGGTTAAAAAGGATCGATCCTCACGGTGTCGCTGAAG
SM-828	pCVD-cheZ-flank1-rev	GCTCATACGTTACCCCCTGAATCAGCCTTTTGCG
SM-829	pCVD-cheZ-flank2-fwd	AAAGGCTGATTCAGGGGGTAACGTATGAGCTACG
SM-830	pCVD-cheZ-flank2-rev	AGAGCTCGATATCGCATGCGGTACCTCTAGGTTGAGATCAGAATTGGTTACTG
SM-831	cheZ-colony-fwd	ACAGCGTGCTGATGGAC
SM-832	cheZ-colony-rev	CGCTGCTGTCTCAATCG
SM-869	vc0515-flank1-fwd	ATATGTGATGGGTTAAAAAGGATCGATCCTGTCCATGAAACGACAGATGC
SM-870	vc0515-flank1-rev	TAACCAAAGACTATAGCAGCACCACCGCTATTA
SM-871	vc0515-flank2-fwd	TAGCGGTGGTGCTGCTATAGTCTTTGGTTAAATTTATCAC
SM-872	vc0515-flank2-rev	AGAGCTCGATATCGCATGCGGTACCTCTAGAAGAGCCATGTTAATAGC
SM-873	vc0515-colony-fwd	CTCAAGTTGCAGCGGAC
SM-874	vc0515-colony-rev	ACAATTCCGCTTACTGAGC
SM-885	pCVD-luxS-flank1-fwd	ATATGTGATGGGTTAAAAAGGATCGATCCTAATGAGCTGTATGCGC
SM-886	pCVD-luxS-flank1-rev	GTTTACAGAACCGACTTCCTTTCTCCCTTTCTGG
SM-887	pCVD-luxS-flank2-fwd	AAAGGGAGAAAGGAAGTCGGTTCTGTAAACGTT
SM-888	pCVD-luxS-flank2-rev	AGAGCTCGATATCGCATGCGGTACCTCTAGCAATGATGATTGGAAGTCG
SM-889	luxS-colony-fwd	TGAAGCGATCCGCACC
SM-890	luxS-colony-rev	CCAAGATATGCTGCTGTCG
SM-891	pCVD-csqA-flank1-fwd	ATATGTGATGGGTTAAAAAGGATCGATCCTAAACCATGGTTAACGT
SM-892	pCVD-csqA-flank1-rev	TTGTTATTTATGCATCGCAATATATCCTAGTTATAAAA
SM-893	pCVD-csqA-flank2-fwd	CTAGGATATATTGCGATGCATAAATAACAAAAACTGC
SM-894	pCVD-csqA-flank2-rev	AGAGCTCGATATCGCATGCGGTACCTCTAGAGCAAGAATCCTTATCG
SM-895	cqsA-colony-fwd	AGCAGTTCACTTGCAGG
SM-896	cqsA-colony-rev	CAGAAGGCTGTATCGGC
SM-907	pTD cheA FWD	aacagaccatggaattcgagctcggtacccAGGAGGctgactgaATGAGCTACGAATTAGACGAAGACA
SM-908	pTD cheA RVS	atgcctgcaggtcgactctagaggatccccTCAGACGCGAGAAGCAGC
SM-911	pCVD-luxQ-flank1-fwd	ATATGTGATGGGTTAAAAAGGATCGATCCTCCGTCACCGCAAATTCATTG
SM-912	pCVD-luxQ-flank1-rev	GCTTTTCTCGCTGGCACACGTAATCCTCTGGCCT
SM-913	pCVD-luxQ-flank2-fwd	CAGAGGATTACGTGTGCCAGCGAGAAAAGCGT
SM-914	pCVD-luxQ-flank2-rev	AGAGCTCGATATCGCATGCGGTACCTCTAGGCATGGCTGTCGGTTCTG
SM-915	luxQ-colony-fwd	TGATACTCGCCAGCAGAG
SM-916	luxQ-colony-rev	AATAGCCGTGGCCATG
SM-917	pCVD-cqsS-flank1-fwd	ATATGTGATGGGTTAAAAAGGATCGATCCTGTGTCGCCAAGCAACTG
SM-918	pCVD-cqsS-flank1-rev	GTAGGAAGGGTATAGTACCGTTGCATTCTCTTGCT
SM-919	pCVD-cqsS-flank2-fwd	GAGAATGCAACGGTACTATACCCTTCCTACTTGAAGC
SM-920	pCVD-cqsS-flank2-rev	AGAGCTCGATATCGCATGCGGTACCTCTAGTTGCTTATCGCGCAGG
SM-921	cqsS-colony-fwd	ACGCAACATCAATCGCG
SM-922	cqsS-colony-rev	TGGCCCTAATGGTGCAG
SM-923	pCVD-tdh-flank1-fwd	ATATGTGATGGGTTAAAAAGGATCGATCCTACAAGTTGATCGTGACG
SM-924	pCVD-tdh-flank1-rev	TGGAGAGATTTTCGGAATTAAATAAGTCCCATATCACG
SM-925	pCVD-tdh-flank2-fwd	GGGACTTATTTAATTCCGAAAATCTCTCCACAGA
SM-926	pCVD-tdh-flank2-rev	AGAGCTCGATATCGCATGCGGTACCTCTAGTCCATATACAGGGCTTGATG
SM-927	tdh-colony-fwd	CAACATGGCCGAGCTG
SM-928	tdh-colony-rev	GCTGTACAGCATCACGCT
SM-935	pCVD-vca1090-flank1-fwd	ATATGTGATGGGTTAAAAAGGATCGATCCTATGCTTATCGCCTGGAG
SM-938	pCVD-vca1101-flank2-rev	AGAGCTCGATATCGCATGCGGTACCTCTAGAGCAGAGCTAGCGC
SM-939	vca1090-vca1101-colony-fwd	GGTTTGTGCCGATTCACC
SM-940	vca1090-vca1101-colony-rev	CGATCACGCCAATCACG
SM-941	pCVD-vsp2-flank1-fwd	ATATGTGATGGGTTAAAAAGGATCGATCCTTTAATATTCTGTAGGCGGC
SM-942	pCVD-vsp2-flank1-rev	TATTAGTGTGATAAACTAGCTCGAGATTTAAAGGT
SM-943	pCVD-vsp2-flank2-fwd	TAAATCTCGAGCTAGTTTATCACACTAATAACTATTTTAGTG
SM-944	pCVD-vsp2-flank2-rev	AGAGCTCGATATCGCATGCGGTACCTCTAGGCATATGGTAACTATCGAAC
SM-945	VSP2-colony-fwd	GCCCTAGCTAGAGGTTC
SM-946	VSP2-colony-rev	CATCAAACCCAGAACGG
SM-947	pCVD-VSPI-flank1-fwd	ATATGTGATGGGTTAAAAAGGATCGATCCTGTGTGGCATGTTAAGCA
SM-948	pCVD-VSPI-flank1-rev	TGTATATCAAATACACTTTAGTCTGGAAAATTCACT
SM-949	pCVD-VSPI-flank2-fwd	TTTTCCAGACTAAAGTGTATTTGATATACATAGAGGCT
SM-950	pCVD-VSPI-flank2-rev	AGAGCTCGATATCGCATGCGGTACCTCTAGAGCATTCCAAATATTCCAG
SM-951	VSPI-colony-fwd	GGCTTGCCCAATTGGC
SM-952	VSPI-colony-rev	AACTTTACACGGCTGACC
SM-956	pCVD-vc0510-flank2-rev	AGAGCTCGATATCGCATGCGGTACCTCTAGACCATGGCGTTCGCCA
SM-958	vc0504-vc0510-colony-rev	GCGTTCAGCCCAATCG
SM-959	pCVD-VCA1098-flank1-fwd	ATATGTGATGGGTTAAAAAGGATCGATCCTTCATCACTGGCATGTTG
SM-960	pCVD-VCA1098_vca1101_flank1-rev	ATGACAAGACTCGTCTTAATTAAAGCATGAGAATAAAAATCAT
SM-961	pCVD-VCA1098_vca1101-flank2-fwd	TCATGCTTTAATTAAGACGAGTCTTGTCATTCATG
SM-962	vca1098-colony-fwd	CTGTTGCACCGACTGC
SM-969	vc0511-flank2-rev	AGAGCTCGATATCGCATGCGGTACCTCTAGTTCACCCTGTCCTAGAAATCA
SM-973	pCVD-cheIII-flank1-rev	GAAGTAGGAAAATGGATGAAAAAAATCAAAGTCTTGATCG
SM-974	pCVD-cheIII-flank2-fwd	TTTGATTTTTTTCATCCATTTTCCTACTTCCCA
SM-975	pCVD-cheIII-flank2-rev	AGAGCTCGATATCGCATGCGGTACCTCTAGGCGAGTAGTGAGCAAG
SM-976	cheIII-colony-rev	TGGCTTTATGAGGCGCT
SM-982	pCVD-vc0511-flank2-fwd	TGATGGGTTAGCTCTTGCGTAATTAGTAAGCTAATGC
SM-983	pCVD-vc0511-flank1-fwd	ATATGTGATGGGTTAAAAAGGATCGATCCTTCACCATAATGTTGCTCAATC
SM-984	pCVD-vc0511-flank1-rev	CTTACTAATTACGCAAGAGCTAACCCATCATTACT
SM-985	vc0511-colony-fwd	GAAGTGCTTCCAGTGACG
SM-986	vc0511-colony-internal-fwd	GCCTTGGTTGGTATGGGT
SM-1003	pCVD-vc0513STOP-flank1-fwd	ATATGTGATGGGTTAAAAAGGATCGATCCTGGCTTGTTAATCCGAAACC
SM-1004	pCVD-vc0513STOP-flank1-rev	CTTTAATTCATCATCACATATAACACCTCAGAACCA
SM-1005	pCVD-vc0513STOP-flank2-fwd	TATATGTGATGATGAATTAAAGTTAATAATAAAAAAAATGACG
SM-1006	pCVD-vc0513STOP-flank2-rev	AGAGCTCGATATCGCATGCGGTACCTCTAGCAACATCCATTCTGCAT
SM-1007	pCVD-vc0514STOP-flank1-fwd	ATATGTGATGGGTTAAAAAGGATCGATCCTATGTAGATGTTCTTAGCTCA
SM-1008	pCVD-vc0514STOP-flank1-rev	TTCCCATCATCATCATGCTACAGTCACTAATAAGAT
SM-1009	pCVD-vc0514STOP-flank2-fwd	GTAGCATGATGATGATGGGAAGGGTACACAAC
SM-1010	pCVD-vc0514STOP-flank2-rev	AGAGCTCGATATCGCATGCGGTACCTCTAGGCTTTCATCTATAACAGCG
SM-1037	pCVD-motB-flank1-fwd	ATATGTGATGGGTTAAAAAGGATCGATCCTCATGATGTTCGTTGACGTGG
SM-1038	pCVD-motB-flank1-rev	AGGGTATACCTTCGGAGTCGGCTCCGCTACTC
SM-1039	pCVD-motB-flank2-fwd	GTAGCGGAGCCGACTCCGAAGGTATACCCTTCC
SM-1040	pCVD-motB-flank2-rev	AGAGCTCGATATCGCATGCGGTACCTCTAGTTGAGGCCACCCCCAAC
SM-1041	motB-colony-fwd	CATGGCGATGGTGCTAG
SM-1042	motB-colony-rev	GACGCGCAATCACTTGG
SM-1043	pTD-motB-fwd	aacagaccatggaattcgagctcggtacccAGGAGGctgactgaATGGATGACGAACAACAATG
SM-1044	pTD-motB-rev	atgcctgcaggtcgactctagaggatccccTTATTGTTGTCCACCGCCT
SM-1045	pCVD-cheASTOP-flank1-fwd	ATATGTGATGGGTTAAAAAGGATCGATCCTGTCAAGACGACGCTAATC
SM-1046	pCVD-cheASTOP-flank1-rev	CAGAAATCATCATCAGATGTCTTCGTCTAATTCGTA
SM-1047	pCVD-cheASTOP-flank2-fwd	GACATCTGATGATGATTTCTGGTAGAAGCCGG
SM-1048	pCVD-cheASTOP-flank2-rev	AGAGCTCGATATCGCATGCGGTACCTCTAGCCATGCAGTTGATCAAGTAG
SM-1049	cheASTOP-colony-fwd	ACGAATTAGACGAAGACATCTGATGATGA
SM-1050	vc0513STOP-colony-fwd	CTGAGGTGTTATATGTGATGATGA
SM-1051	vc0514STOP-colony-fwd	TGACTGTAGCATGATGATGA
SM-1068	pCVD-aer-flank1-fwd	ATATGTGATGGGTTAAAAAGGATCGATCCTGATTTCGATGTGCGTTATC
SM-1069	pCVD-aer-flank1-rev	TGCCCTTCCTCGCGCACTTGTTATTAAAAACTCAAACTC
SM-1070	pCVD-aer-flank2-fwd	TTTTTAATAACAAGTGCGCGAGGAAGGGCAT
SM-1071	pCVD-aer-flank2-rev	AGAGCTCGATATCGCATGCGGTACCTCTAGTCGCGCGTTCAGACATCAT
SM-1072	aer-colony-fwd	ACTGACCGCATGTTTAACG
SM-1073	aer-colony-rev	TTACCGATGCTGAGCGT
SM-1093	pCVD-vc0490-vc0510-flank1-fwd	ATATGTGATGGGTTAAAAAGGATCGATCCTCGCGGAATATCCTTGAACAG
SM-1094	pCVD-vc0490-vc0510-flank1-rev	CGACAGGAGCCCGAAAGCTAAACGCAAGGCTATC
SM-1095	pCVD-vc0490-vc0510-flank2-fwd	GCCTTGCGTTTAGCTTTCGGGCTCCTGTCGGA
SM-1098	pCVD-vc0516-flank1-fwd	ATATGTGATGGGTTAAAAAGGATCGATCCTGATCATAAACTTAGCTCAATGG
SM-1099	pCVD-vc0516-flank1-rev	TTTTGGTGGTACATCTAGTAATAAACAATTCTAAGGCCAT
SM-1100	pCVD-vc0516-flank2-fwd	AATTGTTTATTACTAGATGTACCACCAAAATAGTC
SM-1101	pCVD-vc0516-flank2-rev	AGAGCTCGATATCGCATGCGGTACCTCTAGGATTGGTGATGATGAAGATTC
SM-1102	vsp2-att-colony-fwd	ACGATAGTTGCCCCTTGAG
SM-1103	vc0516-colony-fwd	GCAAAATTCTGTGAACTAATGATGG
SM-1104	vsp2att-colony-rev	CGTCAGGCAATCACTCG
SM-1111	pAM325-Pvc0512UTR-fwd	ctactgtttctccatacccgtttttttgggGGAATCAATGGTAGGTATTCAC
SM-1112	pJL1-Pvc0512UTR-fwd	gtgatgattggtacCAGATCTTAATTAAGGGGAATCAATGGTAGGTATTCAC
SM-1129	GSP1-vca1098	TCTCATTGATGCCAACCAAGG
SM-1130	GSP2-vca1098	GTCCTTGGCTAAATCTTGGCTG
SM-1131	GSP1-vc0513	AGCTAAGAACATCTACATCAGGAACC
SM-1132	GSP2-vc0513	CACCAGAAGTAAGAATTCTAGACTC
SM-1133	GSP1-vc0512	CTGCCCTATGAGCTCTTCCTC
SM-1134	GSP2-vc0512	ATATGGCTGTCTGGTGTGGTC
SM-1135	TSO	GCTAATCATTGCAAGCAGTGGTATCAACGCAGAGTACATrGrGrG
SM-1136	TSO-specific primer	CATTGCAAGCAGTGGTATCAAC
SM-1156	GSP2-vc0512-b-rev	TCCGAAGGAATTCACCCTGTC
SM-1157	GSP2-vc0512-c-rev	GCTCTCGTAGTGTACACTGG
SM-1158	Pvca1098-fwd	gtgatgattggtacCAGATCTTAATTAAGGCCAGACACATATAGACATGATTTTTATTCTCATGCTTTAATTAATTGTTATGTTATAACATTTTAATTAAGGACATTTTGatgagtctgaaagaaaaaac
SM-1161	Pvca1098-Zur-1a-fwd	gtgatgattggtacCAGATCTTAATTAAGGCCAGACACATATAGACATGATTTTTATTCTCATGCTTTAATTAATTGTccTGTTATAACATTTTAATTAAGGACATTTTGatgagtctgaaagaaaaaac
SM-1162	Pvca1098-Zur-2b-fwd	gtgatgattggtacCAGATCTTAATTAAGGCCAGACACATATAGACATGATTTTTATTCTCATGCTTTAATTAATTGTTATGTTAcAtatTTTTAATTAAGGACATTTTGatgagtctgaaagaaaaaac
SM-1164	Pvca1098-insertion-rev (this might be universal)	TGGCCTTAATTAAGATCTGgtac
SM-1165	lacZ-insertion-fwd	GATTGCAAACGATCCGG
SM-1169	pAM325-Pvc0513-d-fwd	ctactgtttctccatacccgtttttttgggGCCTTCGAATCTCGAATAGAC
SM-1170	pAM325-Pvc0513-d-rev	gttttttctttcagactcatctcgaattcgATAACACCTCAGAACCACATC
SM-1171	pJL1-Pvc0513-d-fwd	gtgatgattggtacCAGATCTTAATTAAGGGCCTTCGAATCTCGAATA
SM-1227	lacZ-lacZinsert-colony-rev	atgcggtgctgattacg
SM-1307	pTD-G385C-geneblock	aacagaccatggaattcgagctcggtacccAGGAGGctgactgaATGGAGAGCATAATGCGCAAAAATTTACCGGTAACAGGCCATAATATTGAGTTGTCAAGTAGTACCAATATTTTATCTACGACCACACCAGACAGCCATATTACCTATGTAAATCCAGATTTTCTTAAAATCAGTGGCTTCGCAGAGGAAGAGCTCATAGGGCAGCCCCACAATATGGTGCGTCACCCAGATATGCCCCCAGCGGCTTTTGCGCATATGTGGTCAACTTTAAAATCTGGCCGATCTTGGATGGGGTTGGTAAAGAATCGATGTAAGAACGGTGATCACTATTGGGTAAGTGCCTTTGCTATGCCCATTATCAAAAACGGGAAAGTAGTTGAGTATCAGTCTGTCA…
SM-1294	vc0512-SDM-R61A-fwd	CAATATGGTGgcTCACCCAGATATGCCCCCAGC
SM-1295	vc0512-SDM-R61A-rev	TGGGGCTGCCCTATGAGC
SM-1296	vc0512-SDM-H62A-fwd	TATGGTGCGTgcCCCAGATATGCCC
SM-1297	vc0512-SDM-H62A-rev	TTGTGGGGCTGCCCTATG
SM-1306	pTD-W74F-geneblock	aacagaccatggaattcgagctcggtacccAGGAGGctgactgaATGGAGAGCATAATGCGCAAAAATTTACCGGTAACAGGCCATAATATTGAGTTGTCAAGTAGTACCAATATTTTATCTACGACCACACCAGACAGCCATATTACCTATGTAAATCCAGATTTTCTTAAAATCAGTGGCTTCGCAGAGGAAGAGCTCATAGGGCAGCCCCACAATATGGTGCGTCACCCAGATATGCCCCCAGCGGCTTTTGCGCATATGTTCTCAACTTTAAAATCTGGCCGATCTTGGATGGGGTTGGTAAAGAATCGATGTAAGAACGGTGATCACTATTGGGTAAGTGCCTTTGCTATGCCCATTATCAAAAACGGGAAAGTAGTTGAGTATCAGTCTGTCA…
SM-1307	pTD-G385C-geneblock	aacagaccatggaattcgagctcggtacccAGGAGGctgactgaATGGAGAGCATAATGCGCAAAAATTTACCGGTAACAGGCCATAATATTGAGTTGTCAAGTAGTACCAATATTTTATCTACGACCACACCAGACAGCCATATTACCTATGTAAATCCAGATTTTCTTAAAATCAGTGGCTTCGCAGAGGAAGAGCTCATAGGGCAGCCCCACAATATGGTGCGTCACCCAGATATGCCCCCAGCGGCTTTTGCGCATATGTGGTCAACTTTAAAATCTGGCCGATCTTGGATGGGGTTGGTAAAGAATCGATGTAAGAACGGTGATCACTATTGGGTAAGTGCCTTTGCTATGCCCATTATCAAAAACGGGAAAGTAGTTGAGTATCAGTCTGTCA…
